# Supplementary material for: Precision RNAi using synthetic shRNAmir target sites
Source: eLife. 2023 Aug 8;12:RP84792. doi: 10.7554/eLife.84792 (PMC10409502; doi:10.7554/eLife.84792)
Supplement: Figure 2—source data 2. [file elife-84792-fig2-data2.zip]

Archive with 3 entries (3 files):
- Figure2-source_data_2/Figure2_source_data2_annotated.pdf
- Figure2-source_data_2/Figure2-source_data2_actin.tif
- Figure2-source_data_2/Figure2-source_data2_KRAS.tif
