# Supplementary material for: Precision RNAi using synthetic shRNAmir target sites
Source: eLife. 2023 Aug 8;12:RP84792. doi: 10.7554/eLife.84792 (PMC10409502; doi:10.7554/eLife.84792)
Supplement: Figure 2—source data 3. [file elife-84792-fig2-data3.zip]

Archive with 4 entries (4 files):
- Figure2-source_data_3/Figure2_source_data3_annotated.pdf
- Figure2-source_data_3/Figure2-source_data3_actin.png
- Figure2-source_data_3/Figure2-source_data3_V5 actin_overlay.png
- Figure2-source_data_3/Figure2-source_data3_V5.png
