# Supplementary material for: Precision RNAi using synthetic shRNAmir target sites
Source: eLife. 2023 Aug 8;12:RP84792. doi: 10.7554/eLife.84792 (PMC10409502; doi:10.7554/eLife.84792)
Supplement: Figure 2—figure supplement 3—source data 1. [file elife-84792-fig2-figsupp3-data1.zip]

Archive with 5 entries (5 files):
- Figure2-figure_supplement3-source_data_1/Figure2_figure_supplement_3_source_data1_annotated.pdf
- Figure2-figure_supplement3-source_data_1/Figure2-figure_supplement3-source_data_1_actin.tif
- Figure2-figure_supplement3-source_data_1/Figure2-figure_supplement3-source_data_1_actin_stag1.tif
- Figure2-figure_supplement3-source_data_1/Figure2-figure_supplement3-source_data_1_actin_v5_stag2.tif
- Figure2-figure_supplement3-source_data_1/Figure2-figure_supplement3-source_data_1_overlay.tif
